# Supplementary material for: Multiscale Determinants Drive Parasitization of Drosophilidae by Hymenopteran Parasitoids in Agricultural Landscapes
Source: Insects. 2020 May 30;11(6):334. doi: 10.3390/insects11060334 (PMC7348750; doi:10.3390/insects11060334)
Supplement: Supplementary file 1 [file insects-11-00334-s001.zip]

Archive with 5 entries (4 files):
- insects-806104-supplementary/
- insects-806104-supplementary/Figure_S1.docx
- insects-806104-supplementary/Figure_S2.docx
- insects-806104-supplementary/Table S1.docx
- insects-806104-supplementary/Table S2.xlsx
