# Supplementary material for: Multiscale Determinants Drive Parasitization of Drosophilidae by Hymenopteran Parasitoids in Agricultural Landscapes
Source: Insects. 2020 May 30;11(6):334. doi: 10.3390/insects11060334 (PMC7348750; doi:10.3390/insects11060334)
Supplement: Supplementary file 1 [file insects-11-00334-s001.zip › insects-806104-supplementary/Table S2.xlsx]

## Sheet: Sheet1
Table S2. Abundance of Drosophilidae sampled in 16 sites in Ticino. Specimens were collected using 2 Gasser-Becherfalle traps (Organic fruit fly traps for Drosophila suzukii, Riga AG, Switzerland) in each site and five 1-week sampling period from May to October 2017. For each species, the proportion of specimens collected in woody habitat is also reported (% Ind. Woody). Abbreviations of sites in…
	1-Vezi	2-Gior	3-Cont	4-Arbe	5-Dave	6-Cort	7-Mezz	8-Stab	9-Gord	10-Seme	11-Malv	12-Nova	13-Sess	14-Mont	15-Bias	16-Giub		Total	% Ind. Woody
Amiota albilabris						1												1	100
Amiota alboguttata		2	3		7				2	2	50	4						70	78.5714
Amiota basdeni			2	1	2	2					2			1				10	80
Chymomyza amoena	15	1	2	1	1	1	1	2	6	6	2	11		6	2	11		68	55.8824
Drosophila busckii	23	8	103	4	21	21	17	6	11		5	153		6	45	1710		2133	85.7947
Drosophila funebris		8	2	5						1	3				6			25	96
Drosophila helvetica	7	28	19	147	27	133	3	2	4	4	15				12	1		402	99.005
Drosophila hydei	30	189	22	64	99	73	24	8	87	21	73	106	18	16	175	489		1494	73.0924
Drosophila immigrans	44	337	195	104	93	191	25	12	456	4	5	40	4	7	660	312		2489	96.6653
Drosophila kuntzei	141	489	313	153	84	43	6	18	144	11	46	8	41	122	127	351		2097	98.6171
Drosophila limbata			43	2	3	2		2	6	1		4		1	2	14		80	76.25
Drosophila littoralis									2			3						5	100
Drosophila melanogaster	459	273	163	34	107	1099	450	102	113	198	100	190	63	106	1219	171		4847	63.5445
Drosophila obscura	22	52	39	66	51	58	3	26	36	8	62	51	10	33	23	3		543	96.1326
Drosophila phalerata	63	113	140	199	3	6	1	4	81	8	6	1	2	7	85	6		725	98.4828
Drosophila simulans	54	35	42	25	38	80	62	33	25	31	25	41	23	34	202	81		831	45.6077
Drosophila subobscura	209	170	262	162	356	406	55	199	154	46	427	163	69	195	158	166		3197	88.2703
Drosophila suzukii	37	34	65	8	2	24	12	234	15	4	3	14	3	19	38	69		581	84.6816
Drosophila testacea	126	152	229	155	15	15	11	19	135	8	7	14	1	26	91	63		1067	97.9381
Drosophila tristis	2	12	2	5	7	9		14	3	3	2		1	4	5	2		71	91.5493
Hirtodrosophila cameraria	9	1	5	8	4	1	1	1	1	1	8	6		1	3			50	82
Leucophenga maculata				1						1								2	100
Phortica variegata	2	1	3	3	35	3	4	5	3	1	2	10		7	1	1		81	83.9506
Scaptodrosophila deflexa	4	2		5	4	1		1	2							1		20	90
Scaptodrosophila rufifrons		3	3	1	2	5	2	3	1	2	1	3		2	3	2		33	84.8485
Scaptomyza graminum						1									1			2	50
Scaptomyza pallida	7	4	3				4	1		1	1		1		1			23	8.69565
